# Supplementary material for: General strategy for boosting the performance of speed-tunable rotary molecular motors with visible light
Source: Sci Adv. 2025 Feb 19;11(8):eadr9326. doi: 10.1126/sciadv.adr9326 (PMC11838004; doi:10.1126/sciadv.adr9326)
Supplement: Supplementary file 2 — Data S1 [file sciadv.adr9326_data_s1.zip]

Archive with 56 entries (51 files):
- XYZ_coordinates/
- XYZ_coordinates/camb3lyp-bjd3.def2-svp-structures/
- XYZ_coordinates/camb3lyp-bjd3.def2-svp-structures/motor2-m-s0-camb3lyp.xyz
- XYZ_coordinates/camb3lyp-bjd3.def2-svp-structures/motor2-m-s1-camb3lyp.xyz
- XYZ_coordinates/camb3lyp-bjd3.def2-svp-structures/motor2-s-s0-camb3lyp.xyz
- XYZ_coordinates/camb3lyp-bjd3.def2-svp-structures/motor2-s-s1-camb3lyp.xyz
- XYZ_coordinates/camb3lyp-bjd3.def2-svp-structures/non-formylated-motor2-m-s0-camb3lyp.xyz
- XYZ_coordinates/camb3lyp-bjd3.def2-svp-structures/non-formylated-motor2-m-s1-unconverged.xyz
- XYZ_coordinates/camb3lyp-bjd3.def2-svp-structures/non-formylated-motor2-s-s0-camb3lyp.xyz
- XYZ_coordinates/camb3lyp-bjd3.def2-svp-structures/non-formylated-motor2-s-s1-camb3lyp.xyz
- XYZ_coordinates/ground state/
- XYZ_coordinates/ground state/1-m.xyz
- XYZ_coordinates/ground state/1-s.xyz
- XYZ_coordinates/ground state/1-ts-thi.xyz
- XYZ_coordinates/ground state/2-m.xyz
- XYZ_coordinates/ground state/2-s.xyz
- XYZ_coordinates/ground state/2-ts-thi.xyz
- XYZ_coordinates/ground state/3-m.xyz
- XYZ_coordinates/ground state/3-s.xyz
- XYZ_coordinates/ground state/3-ts-tezi.xyz
- XYZ_coordinates/ground state/3-ts-thi.xyz
- XYZ_coordinates/ground state/4-i1.xyz
- XYZ_coordinates/ground state/4-i2.xyz
- XYZ_coordinates/ground state/4-i3.xyz
- XYZ_coordinates/ground state/4-m.xyz
- XYZ_coordinates/ground state/4-s.xyz
- XYZ_coordinates/ground state/4-ts1.xyz
- XYZ_coordinates/ground state/4-ts2.xyz
- XYZ_coordinates/ground state/4-ts3.xyz
- XYZ_coordinates/ground state/4-ts4.xyz
- XYZ_coordinates/ground state/4-ts5.xyz
- XYZ_coordinates/ground state/5-m.xyz
- XYZ_coordinates/ground state/5-s.xyz
- XYZ_coordinates/ground state/5-ts-thi.xyz
- XYZ_coordinates/non-formylated-motors-r2scan-3c-structures/
- XYZ_coordinates/non-formylated-motors-r2scan-3c-structures/non-formylated-motor1-m-s0-r2scan-3c.xyz
- XYZ_coordinates/non-formylated-motors-r2scan-3c-structures/non-formylated-motor1-s-s0-r2scan-3c.xyz
- XYZ_coordinates/non-formylated-motors-r2scan-3c-structures/non-formylated-motor2-m-s0-r2scan-3c.xyz
- XYZ_coordinates/non-formylated-motors-r2scan-3c-structures/non-formylated-motor2-s-s0-r2scan-3c.xyz
- XYZ_coordinates/non-formylated-motors-r2scan-3c-structures/non-formylated-motor3-m-s0-r2scan-3c.xyz
- XYZ_coordinates/non-formylated-motors-r2scan-3c-structures/non-formylated-motor3-s-s0-r2scan-3c.xyz
- XYZ_coordinates/non-formylated-motors-r2scan-3c-structures/non-formylated-motor4-m-s0-r2scan-3c.xyz
- XYZ_coordinates/non-formylated-motors-r2scan-3c-structures/non-formylated-motor4-s-s0-r2scan-3c.xyz
- XYZ_coordinates/non-formylated-motors-r2scan-3c-structures/non-formylated-motor5-m-s0-r2scan-3c.xyz
- XYZ_coordinates/non-formylated-motors-r2scan-3c-structures/non-formylated-motor5-s-s0-r2scan-3c.xyz
- XYZ_coordinates/odm2.mrci-structures/
- XYZ_coordinates/odm2.mrci-structures/motor2-m-s0.xyz
- XYZ_coordinates/odm2.mrci-structures/motor2-meci1.xyz
- XYZ_coordinates/odm2.mrci-structures/motor2-meci2.xyz
- XYZ_coordinates/odm2.mrci-structures/motor2-s-s0.xyz
- XYZ_coordinates/odm2.mrci-structures/motor2-s1.xyz
- XYZ_coordinates/odm2.mrci-structures/non-formylated-motor2-m-s0.xyz
- XYZ_coordinates/odm2.mrci-structures/non-formylated-motor2-meci1.xyz
- XYZ_coordinates/odm2.mrci-structures/non-formylated-motor2-meci2.xyz
- XYZ_coordinates/odm2.mrci-structures/non-formylated-motor2-s-s0.xyz
- XYZ_coordinates/odm2.mrci-structures/non-formylated-motor2-s1.xyz
