# Supplementary material for: General strategy for boosting the performance of speed-tunable rotary molecular motors with visible light
Source: Sci Adv. 2025 Feb 19;11(8):eadr9326. doi: 10.1126/sciadv.adr9326 (PMC11838004; doi:10.1126/sciadv.adr9326)
Supplement: Supplementary file 2 — Data S1 [file sciadv.adr9326_data_s1.zip › XYZ_coordinates/ground state/1-m.xyz]

49
C26H22O
C       -3.287806000     -1.641266000      3.357040000
C       -4.114742000     -2.366968000      4.220015000
C       -5.480594000     -2.477000000      3.964120000
C       -5.998308000     -1.878707000      2.820227000
C       -5.159032000     -1.181698000      1.914888000
C       -3.802731000     -1.035596000      2.212546000
C       -7.369543000     -1.779088000      2.337529000
C       -7.373485000     -0.957365000      1.183166000
C       -5.992358000     -0.558806000      0.876227000
C       -8.536115000     -2.385522000      2.791412000
C       -9.716712000     -2.189413000      2.076628000
C       -9.717633000     -1.422527000      0.907507000
C       -8.550607000     -0.815319000      0.447966000
C       -5.562095000      0.183107000     -0.196825000
C       -6.289992000      1.236269000     -0.886354000
C       -5.710613000      1.457904000     -2.159888000
C       -4.538610000      0.541834000     -2.351964000
C       -4.247829000     -0.039713000     -0.941342000
C       -7.269427000      2.127205000     -0.386960000
C       -7.723550000      3.097615000     -1.272770000
C       -7.238416000      3.237042000     -2.581571000
C       -6.178198000      2.417213000     -3.046168000
C       -7.756141000      2.154278000      1.031647000
C       -3.786667000     -1.492950000     -1.047778000
C       -5.571150000      2.568897000     -4.411422000
C       -7.859812000      4.301822000     -3.373940000
O       -7.593846000      4.602878000     -4.529806000
H       -2.230181000     -1.541273000      3.584126000
H       -3.692212000     -2.831195000      5.106702000
H       -6.129323000     -3.008501000      4.655711000
H       -3.145077000     -0.453837000      1.574202000
H       -8.525677000     -3.018393000      3.675144000
H      -10.637896000     -2.654272000      2.416586000
H      -10.638866000     -1.302741000      0.344296000
H       -8.567119000     -0.244873000     -0.476630000
H       -4.794670000     -0.278849000     -3.037308000
H       -3.668169000      1.053279000     -2.774317000
H       -3.456245000      0.572949000     -0.481912000
H       -8.477505000      3.804399000     -0.929072000
H       -8.005221000      3.180702000      1.315822000
H       -8.654475000      1.541844000      1.171757000
H       -7.000192000      1.764099000      1.719499000
H       -2.921421000     -1.552367000     -1.717186000
H       -3.501320000     -1.929293000     -0.090002000
H       -4.589134000     -2.105781000     -1.473491000
H       -6.324257000      2.423109000     -5.191928000
H       -5.169833000      3.576681000     -4.559276000
H       -4.769210000      1.844170000     -4.563535000
H       -8.649869000      4.860174000     -2.824191000
