# Supplementary material for: General strategy for boosting the performance of speed-tunable rotary molecular motors with visible light
Source: Sci Adv. 2025 Feb 19;11(8):eadr9326. doi: 10.1126/sciadv.adr9326 (PMC11838004; doi:10.1126/sciadv.adr9326)
Supplement: Supplementary file 2 — Data S1 [file sciadv.adr9326_data_s1.zip › XYZ_coordinates/ground state/1-s.xyz]

49
C26H22O
C       -3.297792000     -3.388538000      2.458398000
C       -4.086749000     -3.803003000      3.533253000
C       -5.369693000     -3.286027000      3.704411000
C       -5.839120000     -2.343792000      2.796545000
C       -5.041156000     -1.902841000      1.710941000
C       -3.768749000     -2.451183000      1.538723000
C       -7.117532000     -1.646784000      2.741825000
C       -7.122340000     -0.814869000      1.596969000
C       -5.836876000     -0.968213000      0.888352000
C       -8.179433000     -1.645192000      3.640149000
C       -9.249056000     -0.781430000      3.412294000
C       -9.232404000      0.089544000      2.319965000
C       -8.170821000      0.086411000      1.416139000
C       -5.429483000     -0.323738000     -0.243512000
C       -6.236247000      0.413632000     -1.214644000
C       -5.454368000      1.472765000     -1.732951000
C       -4.067994000      1.403118000     -1.143170000
C       -3.983818000     -0.059882000     -0.628018000
C       -7.491891000      0.105216000     -1.769331000
C       -7.966804000      0.988751000     -2.734145000
C       -7.248043000      2.113585000     -3.164381000
C       -5.940324000      2.369096000     -2.672950000
C       -8.269101000     -1.138506000     -1.449673000
C       -3.499717000     -0.990577000     -1.749603000
C       -5.104593000      3.525288000     -3.141729000
C       -7.917708000      2.938513000     -4.174510000
O       -7.473950000      3.947081000     -4.705653000
H       -2.302689000     -3.804882000      2.329680000
H       -3.700887000     -4.537320000      4.234749000
H       -5.992004000     -3.618722000      4.531218000
H       -3.132955000     -2.173232000      0.707079000
H       -8.166703000     -2.287922000      4.516629000
H      -10.087792000     -0.765216000      4.102625000
H      -10.053240000      0.786357000      2.175258000
H       -8.165749000      0.796147000      0.595261000
H       -3.282531000      1.626440000     -1.871990000
H       -3.960589000      2.105173000     -0.304899000
H       -3.321755000     -0.129445000      0.239318000
H       -8.933054000      0.789139000     -3.195509000
H       -8.744798000     -1.521804000     -2.357469000
H       -7.624343000     -1.914774000     -1.029270000
H       -9.062052000     -0.947108000     -0.716989000
H       -2.453536000     -0.777548000     -1.992895000
H       -3.584146000     -2.044391000     -1.467276000
H       -4.102061000     -0.835341000     -2.652028000
H       -4.909598000      3.466029000     -4.217633000
H       -5.623873000      4.474184000     -2.977437000
H       -4.151026000      3.552735000     -2.611059000
H       -8.929897000      2.567349000     -4.450227000
