# Supplementary material for: General strategy for boosting the performance of speed-tunable rotary molecular motors with visible light
Source: Sci Adv. 2025 Feb 19;11(8):eadr9326. doi: 10.1126/sciadv.adr9326 (PMC11838004; doi:10.1126/sciadv.adr9326)
Supplement: Supplementary file 2 — Data S1 [file sciadv.adr9326_data_s1.zip › XYZ_coordinates/ground state/1-ts-thi.xyz]

49
C26H22O
C        4.153841000      1.002620000     -1.614890000
C        1.931411000      0.213506000     -0.447277000
C        3.992088000     -0.506644000      0.393268000
C        3.386438000      0.226561000     -0.770867000
C        3.939611000      2.246349000     -2.428500000
C        2.824767000      2.888276000     -3.045341000
C        1.447142000      2.323508000     -3.211148000
C        3.031503000      4.132897000     -3.621690000
C        4.266029000      4.793554000     -3.658145000
C        5.392772000      4.156828000     -3.114106000
C        6.785369000      4.727005000     -3.123781000
C        5.193991000      2.898338000     -2.543500000
C        6.306968000      2.098676000     -1.959897000
C        5.660366000      0.756225000     -1.636842000
C        6.000182000     -0.311911000     -2.685694000
H        5.721185000      0.036706000     -3.687321000
H        7.076285000     -0.518559000     -2.681438000
H        5.462083000     -1.245695000     -2.492196000
H        6.009233000      0.426380000     -0.660291000
H        6.696771000      2.581809000     -1.052905000
H        7.150507000      2.001004000     -2.654094000
H        6.817572000      5.788235000     -3.366383000
H        7.257683000      4.594300000     -2.145013000
H        7.411160000      4.196459000     -3.852571000
H        2.191131000      4.629563000     -4.097709000
H        0.902413000      2.280230000     -2.267369000
H        1.488292000      1.317593000     -3.635473000
H        0.875318000      2.950470000     -3.899421000
C        5.190115000     -1.196304000      0.597095000
C        5.494817000     -1.702679000      1.864342000
C        4.620460000     -1.538916000      2.935619000
C        3.383866000     -0.927223000      2.733546000
C        3.067331000     -0.450993000      1.468310000
C        1.779326000     -0.019831000      0.942060000
C        0.526932000     -0.068429000      1.541607000
C       -0.607361000      0.012276000      0.734128000
C       -0.467821000      0.054011000     -0.651936000
C        0.795348000      0.131223000     -1.243690000
H        0.875558000      0.067536000     -2.318115000
H       -1.348001000     -0.001551000     -1.286332000
H       -1.596722000     -0.036232000      1.180174000
H        0.430656000     -0.231631000      2.611795000
H        2.665211000     -0.854058000      3.545647000
H        4.881517000     -1.927661000      3.915812000
H        6.423980000     -2.247965000      2.003333000
H        5.872980000     -1.413794000     -0.214785000
C        4.328217000      6.108567000     -4.311469000
O        3.355637000      6.686992000     -4.780596000
H        5.323892000      6.584088000     -4.377766000
