# Supplementary material for: General strategy for boosting the performance of speed-tunable rotary molecular motors with visible light
Source: Sci Adv. 2025 Feb 19;11(8):eadr9326. doi: 10.1126/sciadv.adr9326 (PMC11838004; doi:10.1126/sciadv.adr9326)
Supplement: Supplementary file 2 — Data S1 [file sciadv.adr9326_data_s1.zip › XYZ_coordinates/ground state/2-m.xyz]

49
C28H20O
C       -3.056998000     -1.470753000      2.529357000
C       -3.770344000     -1.987043000      3.615478000
C       -5.163701000     -2.012249000      3.596572000
C       -5.826425000     -1.543585000      2.467083000
C       -5.110112000     -1.062320000      1.343884000
C       -3.716995000     -0.997117000      1.397407000
C       -7.250153000     -1.384571000      2.202176000
C       -7.398376000     -0.738950000      0.948490000
C       -6.068095000     -0.539936000      0.355158000
C       -8.357651000     -1.792132000      2.937345000
C       -9.630237000     -1.569725000      2.413672000
C       -9.785231000     -0.973751000      1.158544000
C       -8.678318000     -0.567569000      0.416283000
C       -5.783766000      0.058001000     -0.851766000
C       -4.635507000     -0.171483000     -1.709150000
C       -4.501565000      0.888906000     -2.609014000
C       -5.600745000      1.885534000     -2.433642000
C       -6.601087000      1.200210000     -1.462932000
C       -3.806636000     -1.331877000     -1.861165000
C       -2.693382000     -1.261563000     -2.767565000
C       -2.506949000     -0.076118000     -3.558214000
C       -3.442946000      0.948842000     -3.507123000
C       -4.084434000     -2.558861000     -1.218675000
C       -3.267580000     -3.651865000     -1.386508000
C       -2.129092000     -3.561572000     -2.206900000
C       -1.859156000     -2.401189000     -2.893962000
C       -7.148483000      2.213257000     -0.456040000
C       -1.352539000      0.097352000     -4.452022000
O       -1.223391000      1.045463000     -5.217255000
H       -1.972039000     -1.431888000      2.568733000
H       -3.234755000     -2.351807000      4.487466000
H       -5.720497000     -2.376451000      4.456148000
H       -3.142310000     -0.581414000      0.576354000
H       -8.235237000     -2.289967000      3.895819000
H      -10.507431000     -1.878573000      2.975262000
H      -10.782078000     -0.829808000      0.751530000
H       -8.827930000     -0.130672000     -0.565716000
H       -6.054493000      2.169038000     -3.389142000
H       -5.213408000      2.806377000     -1.976211000
H       -7.426090000      0.783746000     -2.060913000
H       -3.315194000      1.807925000     -4.160594000
H       -4.970108000     -2.641534000     -0.600568000
H       -3.509289000     -4.589294000     -0.893957000
H       -1.478481000     -4.422867000     -2.328451000
H       -1.007574000     -2.383381000     -3.563438000
H       -7.611924000      3.047390000     -0.993990000
H       -7.893240000      1.791227000      0.219504000
H       -6.327244000      2.612682000      0.149471000
H       -0.558232000     -0.668810000     -4.403598000
