# Supplementary material for: General strategy for boosting the performance of speed-tunable rotary molecular motors with visible light
Source: Sci Adv. 2025 Feb 19;11(8):eadr9326. doi: 10.1126/sciadv.adr9326 (PMC11838004; doi:10.1126/sciadv.adr9326)
Supplement: Supplementary file 2 — Data S1 [file sciadv.adr9326_data_s1.zip › XYZ_coordinates/ground state/2-s.xyz]

49
C28H20O
C       -3.437391000     -2.631285000      1.921935000
C       -4.162608000     -3.169119000      2.987959000
C       -5.470404000     -2.752990000      3.229069000
C       -6.021524000     -1.771863000      2.411874000
C       -5.274572000     -1.177118000      1.367618000
C       -3.986660000     -1.644987000      1.103934000
C       -7.375894000     -1.236727000      2.371163000
C       -7.472869000     -0.343763000      1.274554000
C       -6.144759000     -0.232975000      0.635271000
C       -8.461608000     -1.487248000      3.201760000
C       -9.668434000     -0.839353000      2.943857000
C       -9.772593000      0.054844000      1.876993000
C       -8.682349000      0.316640000      1.046863000
C       -5.827442000      0.530489000     -0.453754000
C       -4.513301000      0.848741000     -1.006312000
C       -4.633913000      0.986054000     -2.389706000
C       -6.068137000      0.831606000     -2.807415000
C       -6.832318000      1.051903000     -1.473044000
C       -3.284540000      1.169743000     -0.359511000
C       -2.129637000      1.423325000     -1.176353000
C       -2.270039000      1.408532000     -2.606134000
C       -3.521959000      1.234075000     -3.185344000
C       -3.185219000      1.313991000      1.043446000
C       -1.989367000      1.635104000      1.637738000
C       -0.839315000      1.823961000      0.847667000
C       -0.909426000      1.733087000     -0.522752000
C       -7.136146000      2.544556000     -1.277114000
C       -1.121595000      1.591646000     -3.505821000
O       -1.219010000      1.667068000     -4.724771000
H       -2.431982000     -2.989814000      1.719934000
H       -3.713175000     -3.933759000      3.615378000
H       -6.054138000     -3.201664000      4.028551000
H       -3.409177000     -1.265865000      0.269244000
H       -8.371878000     -2.172631000      4.040524000
H      -10.529684000     -1.024940000      3.579465000
H      -10.714974000      0.561782000      1.689903000
H       -8.802181000      1.033269000      0.244301000
H       -6.254482000     -0.181414000     -3.188662000
H       -6.357659000      1.544436000     -3.586710000
H       -7.755420000      0.466784000     -1.453850000
H       -3.609576000      1.284850000     -4.267458000
H       -4.075479000      1.180888000      1.648355000
H       -1.931975000      1.752936000      2.715933000
H        0.106619000      2.070477000      1.321409000
H       -0.013425000      1.930379000     -1.098873000
H       -7.875402000      2.878937000     -2.012425000
H       -7.521681000      2.754095000     -0.274909000
H       -6.222859000      3.134875000     -1.414504000
H       -0.120445000      1.645345000     -3.041708000
