# Supplementary material for: General strategy for boosting the performance of speed-tunable rotary molecular motors with visible light
Source: Sci Adv. 2025 Feb 19;11(8):eadr9326. doi: 10.1126/sciadv.adr9326 (PMC11838004; doi:10.1126/sciadv.adr9326)
Supplement: Supplementary file 2 — Data S1 [file sciadv.adr9326_data_s1.zip › XYZ_coordinates/ground state/2-ts-thi.xyz]

49
C28H20O
C       -0.061601000     -1.125688000      0.505288000
C        0.910257000     -0.140028000      0.570268000
C       -1.508394000     -1.098951000      0.199228000
C       -1.843757000     -2.324676000     -0.396563000
C       -0.797882000     -3.364829000     -0.198089000
C        0.391385000     -2.578878000      0.367342000
C        0.827946000      1.326901000      0.780619000
C        1.787534000      1.959815000     -0.046624000
C        2.659918000      0.927565000     -0.588258000
C        2.258817000     -0.328365000     -0.054406000
C        0.221868000      2.094129000      1.772983000
C        0.384118000      3.480329000      1.777576000
C        1.189838000      4.108594000      0.828326000
C        1.936480000      3.341122000     -0.065421000
C        3.798877000      1.062328000     -1.369248000
C        4.604772000     -0.054087000     -1.590900000
C        4.277323000     -1.271344000     -1.000194000
C        3.116980000     -1.417569000     -0.233652000
C       -2.537498000     -0.090945000      0.231720000
C       -3.691385000     -0.230424000     -0.619483000
C       -3.870549000     -1.441483000     -1.367219000
C       -2.987958000     -2.488991000     -1.171204000
C       -2.529773000      0.975017000      1.147364000
C       -3.504360000      1.945438000      1.157593000
C       -4.559685000      1.880472000      0.234929000
C       -4.661357000      0.801900000     -0.613909000
C        0.887592000     -3.128009000      1.709152000
H       -1.154269000     -4.125120000      0.510368000
H       -0.555012000     -3.886685000     -1.130077000
H       -0.310979000      1.630779000      2.593558000
H       -0.100810000      4.069138000      2.550869000
H        1.297054000      5.189561000      0.837001000
H        2.664315000      3.811916000     -0.720987000
H        4.071486000      2.030072000     -1.782110000
H        5.506239000      0.035749000     -2.190223000
H        4.940941000     -2.123634000     -1.115204000
H        2.955874000     -2.365838000      0.261824000
H       -3.163940000     -3.430419000     -1.685142000
H       -1.765303000      0.977596000      1.901158000
H       -3.466806000      2.743351000      1.893849000
H       -5.326386000      2.649827000      0.225285000
H       -5.531407000      0.729899000     -1.255758000
H        1.701404000     -2.521133000      2.118280000
H        0.069242000     -3.128745000      2.438455000
H        1.242662000     -4.158066000      1.591163000
H        1.198697000     -2.628943000     -0.367809000
C       -4.963196000     -1.626790000     -2.331451000
O       -5.216150000     -2.695902000     -2.874199000
H       -5.564594000     -0.735223000     -2.586461000
