# Supplementary material for: General strategy for boosting the performance of speed-tunable rotary molecular motors with visible light
Source: Sci Adv. 2025 Feb 19;11(8):eadr9326. doi: 10.1126/sciadv.adr9326 (PMC11838004; doi:10.1126/sciadv.adr9326)
Supplement: Supplementary file 2 — Data S1 [file sciadv.adr9326_data_s1.zip › XYZ_coordinates/ground state/3-m.xyz]

52
C29H22O
C       -5.951252000      1.269411000      2.409194000
C       -6.151435000      2.644342000      2.566775000
C       -7.156782000      3.294230000      1.855335000
C       -7.972062000      2.543699000      1.013335000
C       -7.810281000      1.146108000      0.886129000
C       -6.765981000      0.517836000      1.565784000
C       -9.030072000      2.965476000      0.105367000
C       -9.471043000      1.835518000     -0.630226000
C       -8.759444000      0.641038000     -0.130211000
C       -9.603130000      4.218751000     -0.075178000
C      -10.641021000      4.358069000     -0.994241000
C      -11.104130000      3.248702000     -1.704817000
C      -10.532821000      1.989809000     -1.526180000
C       -8.940741000     -0.672637000     -0.492387000
C       -8.585094000     -1.765104000      0.416340000
C       -8.004151000     -2.919629000     -0.119841000
C       -9.466020000     -1.059532000     -1.878109000
C       -8.886671000     -1.726560000      1.824892000
C       -8.357467000     -2.742446000      2.689207000
C       -7.605605000     -3.814885000      2.106788000
C       -7.503566000     -3.907542000      0.728185000
C       -9.731012000     -0.738601000      2.387368000
C       -9.993107000     -0.703131000      3.735184000
C       -9.418351000     -1.659687000      4.591944000
C       -8.632915000     -2.663390000      4.078098000
C       -8.735802000     -0.303924000     -3.004040000
C       -7.986118000     -3.081353000     -1.609799000
C       -9.332858000     -2.570810000     -2.129197000
C       -6.946463000     -4.848657000      2.916773000
O       -6.366963000     -5.818519000      2.442380000
H       -5.145033000      0.778347000      2.946760000
H       -5.505618000      3.210739000      3.231843000
H       -7.289898000      4.369199000      1.945395000
H       -6.575642000     -0.543812000      1.448920000
H       -9.255370000      5.074227000      0.497995000
H      -11.098222000      5.330774000     -1.152356000
H      -11.921249000      3.364813000     -2.411082000
H      -10.923860000      1.156862000     -2.098024000
H      -10.536080000     -0.810542000     -1.916121000
H       -6.991732000     -4.767845000      0.303835000
H      -10.191333000     -0.004936000      1.735918000
H      -10.655115000      0.058311000      4.137305000
H       -9.620307000     -1.624663000      5.658707000
H       -8.244007000     -3.415427000      4.754267000
H       -7.701003000     -0.652524000     -3.086725000
H       -9.235537000     -0.495928000     -3.959388000
H       -8.706498000      0.773994000     -2.842153000
H       -7.828374000     -4.133619000     -1.866930000
H       -7.162237000     -2.512443000     -2.061993000
H      -10.133386000     -3.119705000     -1.618015000
H       -9.436447000     -2.760441000     -3.203014000
H       -6.969786000     -4.718662000      4.013917000
