# Supplementary material for: General strategy for boosting the performance of speed-tunable rotary molecular motors with visible light
Source: Sci Adv. 2025 Feb 19;11(8):eadr9326. doi: 10.1126/sciadv.adr9326 (PMC11838004; doi:10.1126/sciadv.adr9326)
Supplement: Supplementary file 2 — Data S1 [file sciadv.adr9326_data_s1.zip › XYZ_coordinates/ground state/3-s.xyz]

52
C29H22O
C       -1.585274000     -3.225849000     -1.311337000
C       -2.044875000     -4.241064000     -0.526471000
C       -0.358422000     -3.323608000     -2.115570000
C       -0.497221000     -3.052901000     -3.471968000
C       -2.270248000     -1.454352000     -2.991335000
C       -2.333673000     -1.917931000     -1.510611000
C       -3.144447000     -4.199397000      0.467362000
C       -3.303106000     -5.495722000      1.018421000
C       -2.353023000     -6.394893000      0.377946000
C       -1.582147000     -5.651556000     -0.544677000
C       -3.919000000     -3.155752000      0.982042000
C       -4.858061000     -3.422549000      1.979558000
C       -5.021725000     -4.709791000      2.491776000
C       -4.233281000     -5.756161000      2.017697000
C       -2.180334000     -7.766524000      0.533984000
C       -1.234376000     -8.416893000     -0.254344000
C       -0.495322000     -7.700387000     -1.198261000
C       -0.667522000     -6.325543000     -1.355682000
C        0.931873000     -3.592578000     -1.558156000
C        2.065420000     -3.712858000     -2.428621000
C        1.867582000     -3.521424000     -3.837466000
C        0.612217000     -3.170835000     -4.315265000
C        1.120173000     -3.728289000     -0.162444000
C        2.361924000     -3.999237000      0.360355000
C        3.469718000     -4.145108000     -0.494559000
C        3.328354000     -3.999268000     -1.856432000
C       -1.775957000     -0.829872000     -0.579925000
H       -1.543746000     -0.638433000     -3.092138000
H       -3.248347000     -1.056769000     -3.282250000
H       -3.385310000     -2.101148000     -1.273073000
H       -3.811208000     -2.134037000      0.642263000
H       -5.756208000     -4.893483000      3.270912000
H       -4.338918000     -6.756629000      2.429073000
H       -2.781209000     -8.324287000      1.247442000
H       -1.082069000     -9.487199000     -0.147060000
H        0.223414000     -8.219468000     -1.826112000
H       -0.089033000     -5.808618000     -2.111516000
H        0.484330000     -2.993576000     -5.382097000
H        0.266292000     -3.609573000      0.496334000
H        2.489226000     -4.094625000      1.434938000
H        4.448981000     -4.361466000     -0.076504000
H        4.187065000     -4.095036000     -2.507571000
H       -2.334305000      0.103944000     -0.710880000
H       -0.724967000     -0.636230000     -0.823282000
H       -1.830690000     -1.124703000      0.472751000
C       -1.844945000     -2.586827000     -3.937350000
H       -2.576454000     -3.406032000     -3.890149000
H       -1.800450000     -2.239755000     -4.974115000
C        2.903870000     -3.651594000     -4.867714000
O        4.073275000     -3.977330000     -4.713414000
H        2.526468000     -3.422233000     -5.888364000
H       -5.463353000     -2.607858000      2.366837000
