# Supplementary material for: General strategy for boosting the performance of speed-tunable rotary molecular motors with visible light
Source: Sci Adv. 2025 Feb 19;11(8):eadr9326. doi: 10.1126/sciadv.adr9326 (PMC11838004; doi:10.1126/sciadv.adr9326)
Supplement: Supplementary file 2 — Data S1 [file sciadv.adr9326_data_s1.zip › XYZ_coordinates/ground state/3-ts-tezi.xyz]

52
C29H22O
C        0.697607000     -0.386047000     -1.010373000
C       -0.555805000     -0.670843000     -0.311191000
C        1.936696000     -0.727911000     -3.185137000
C        0.575293000     -0.586314000     -2.519507000
C        1.870633000      0.117896000     -0.416611000
C        2.967025000      0.481181000     -1.271779000
C       -0.348800000     -1.740460000     -2.923015000
C        2.065914000      0.296372000      1.034421000
C        3.336292000      0.733682000      1.541307000
C        4.405336000      1.021342000      0.623381000
C        4.170711000      0.902335000     -0.744361000
C        1.049365000      0.055784000      1.981027000
C        1.241803000      0.218736000      3.338308000
C        2.483544000      0.638977000      3.824686000
C        3.505191000      0.891643000      2.937931000
C       -1.001742000     -1.940289000      0.199768000
C       -2.338285000     -1.799567000      0.678932000
C       -2.744571000     -0.417368000      0.449246000
C       -1.642045000      0.257987000     -0.155984000
C       -3.922844000      0.264224000      0.708484000
C       -4.005242000      1.620054000      0.368068000
C       -2.923828000      2.284791000     -0.222197000
C       -1.733477000      1.612673000     -0.489451000
C       -0.331928000     -3.161100000      0.314705000
C       -1.003565000     -4.238999000      0.886498000
C       -2.319465000     -4.102621000      1.344432000
C       -2.994562000     -2.880218000      1.247075000
H       -1.367202000     -1.613145000     -2.545398000
H       -0.394787000     -1.789168000     -4.015686000
H        0.036152000     -2.696955000     -2.553874000
H        4.984683000      1.149611000     -1.420945000
H        0.071133000     -0.262748000      1.655049000
H        0.421035000      0.020948000      4.021673000
H        2.642984000      0.771462000      4.890906000
H        4.456189000      1.227034000      3.332576000
H       -4.770903000     -0.238092000      1.167075000
H       -4.923409000      2.165493000      0.566352000
H       -0.891596000      2.128992000     -0.944113000
H        0.693096000     -3.264838000     -0.032526000
H       -0.500549000     -5.196979000      0.982081000
H       -2.822621000     -4.957259000      1.787446000
H       -4.013294000     -2.785636000      1.614636000
H        2.391032000     -1.682027000     -2.882832000
H        1.813684000     -0.748711000     -4.273978000
H        0.111610000      0.345688000     -2.894969000
C        2.822782000      0.428489000     -2.764805000
H        3.813972000      0.369975000     -3.226157000
H        2.366681000      1.369817000     -3.110250000
C        5.740078000      1.433813000      1.048880000
O        6.652142000      1.703996000      0.267084000
H        5.934303000      1.496032000      2.133880000
H       -3.015772000      3.337684000     -0.472870000
