# Supplementary material for: General strategy for boosting the performance of speed-tunable rotary molecular motors with visible light
Source: Sci Adv. 2025 Feb 19;11(8):eadr9326. doi: 10.1126/sciadv.adr9326 (PMC11838004; doi:10.1126/sciadv.adr9326)
Supplement: Supplementary file 2 — Data S1 [file sciadv.adr9326_data_s1.zip › XYZ_coordinates/ground state/3-ts-thi.xyz]

52
C29H22O
C       -1.335471000     -2.986464000     -0.733179000
C       -1.880898000     -4.036079000      0.013200000
C       -0.500372000     -2.965164000     -1.958801000
C       -1.029604000     -2.096696000     -2.943038000
C       -2.235595000     -0.622622000     -1.379123000
C       -1.793116000     -1.600888000     -0.277844000
C       -3.362810000     -4.124163000      0.178470000
C       -3.680749000     -5.417414000      0.668203000
C       -2.446345000     -6.083474000      1.039138000
C       -1.361903000     -5.239995000      0.679111000
C       -4.410924000     -3.304368000     -0.257025000
C       -5.726333000     -3.744763000     -0.143242000
C       -6.024809000     -5.015538000      0.358043000
C       -4.996556000     -5.863807000      0.754321000
C       -2.254467000     -7.237908000      1.790070000
C       -0.977852000     -7.528569000      2.265573000
C        0.065189000     -6.621332000      2.060829000
C       -0.127020000     -5.469708000      1.302960000
C        0.654963000     -3.748103000     -2.330318000
C        1.290222000     -3.571270000     -3.611054000
C        0.737480000     -2.633584000     -4.535919000
C       -0.408726000     -1.947718000     -4.181932000
C        1.214905000     -4.701877000     -1.462135000
C        2.318748000     -5.451277000     -1.787917000
C        2.946348000     -5.263899000     -3.029732000
C        2.440118000     -4.342844000     -3.915113000
C       -0.584039000     -1.040015000      0.508245000
H       -1.506772000      0.191355000     -1.476493000
H       -3.198345000     -0.165225000     -1.122797000
H       -2.588107000     -1.734069000      0.458499000
H       -4.233003000     -2.321447000     -0.676401000
H       -7.058263000     -5.342940000      0.426127000
H       -5.214781000     -6.864049000      1.119578000
H       -3.096134000     -7.875572000      2.047452000
H       -0.808773000     -8.424201000      2.856502000
H        1.032221000     -6.796708000      2.523252000
H        0.671820000     -4.736240000      1.261528000
H       -0.846628000     -1.268517000     -4.908515000
H        0.741880000     -4.856980000     -0.514323000
H        2.702322000     -6.182467000     -1.081587000
H        3.825966000     -5.843781000     -3.294024000
H        2.937892000     -4.217735000     -4.869018000
H       -0.857647000     -0.065077000      0.927709000
H        0.277707000     -0.901959000     -0.154070000
H       -0.294716000     -1.705150000      1.328036000
C       -2.320321000     -1.365272000     -2.703495000
H       -3.140111000     -2.096466000     -2.671370000
H       -2.526569000     -0.684241000     -3.534323000
H       -6.532022000     -3.087773000     -0.458558000
C        1.312685000     -2.375192000     -5.863164000
O        0.842811000     -1.571100000     -6.660271000
H        2.218321000     -2.941843000     -6.144014000
