# Supplementary material for: General strategy for boosting the performance of speed-tunable rotary molecular motors with visible light
Source: Sci Adv. 2025 Feb 19;11(8):eadr9326. doi: 10.1126/sciadv.adr9326 (PMC11838004; doi:10.1126/sciadv.adr9326)
Supplement: Supplementary file 2 — Data S1 [file sciadv.adr9326_data_s1.zip › XYZ_coordinates/ground state/4-i1.xyz]

53
C29H22SO
C        0.339153000     -3.320221000      1.368431000
C        0.845087000     -2.273234000      0.595415000
C        0.475697000     -0.942248000      0.836220000
C       -0.352135000     -0.689118000      1.943537000
C        0.965710000      0.189658000      0.023700000
C        2.394964000      0.096126000     -0.377067000
C        2.887801000     -1.166911000     -0.796821000
S        1.916917000     -2.652816000     -0.752879000
C        3.316930000      1.160745000     -0.442744000
C        4.598008000      1.006859000     -0.956007000
C        5.027256000     -0.231398000     -1.420497000
C        4.172784000     -1.318492000     -1.322718000
C        0.105589000      1.232028000     -0.284349000
C       -1.348158000      1.054132000     -0.327143000
C        0.631902000      2.649750000     -0.458145000
C       -0.431720000      3.605150000     -1.002431000
C       -2.197218000      2.148398000     -0.080957000
C       -3.550763000      1.928394000      0.182260000
C       -4.131386000      0.672667000      0.123145000
C       -3.369768000     -0.408989000     -0.430672000
C       -1.982163000     -0.191381000     -0.712866000
C       -3.951471000     -1.652261000     -0.782192000
C       -1.293714000     -1.179899000     -1.450107000
C       -1.894596000     -2.362576000     -1.811238000
C       -3.225859000     -2.617276000     -1.441485000
H       -1.503958000     -1.497303000      3.560627000
H       -0.920494000     -3.859322000      3.017958000
H        0.630622000     -4.343614000      1.148396000
H       -0.601935000      0.341423000      2.179098000
H        3.053965000      2.135119000     -0.064533000
H        5.262803000      1.865157000     -0.982889000
H        6.026406000     -0.360219000     -1.825786000
H        4.503750000     -2.303776000     -1.639841000
H       -1.339471000     -3.093026000     -2.393298000
H       -0.274548000     -0.986025000     -1.763992000
H       -0.700190000      3.315344000     -2.026595000
C       -0.857943000     -1.721497000      2.717007000
C       -0.527254000     -3.044694000      2.416887000
H       -0.022516000      4.620995000     -1.041058000
H       -4.170394000      2.770137000      0.483857000
H       -4.997879000     -1.840386000     -0.571499000
H       -3.697720000     -3.556958000     -1.714419000
C        1.146950000      3.172162000      0.902353000
H        1.676511000      4.122887000      0.770129000
H        1.812749000      2.461085000      1.396973000
H        0.315310000      3.340181000      1.592336000
H        1.463997000      2.626616000     -1.173752000
C       -1.678917000      3.557721000     -0.129128000
H       -1.472040000      3.946052000      0.876390000
H       -2.468159000      4.197711000     -0.540861000
C       -5.512228000      0.516227000      0.583421000
O       -6.222339000      1.445668000      0.956436000
H       -5.914524000     -0.513519000      0.611850000
