# Supplementary material for: General strategy for boosting the performance of speed-tunable rotary molecular motors with visible light
Source: Sci Adv. 2025 Feb 19;11(8):eadr9326. doi: 10.1126/sciadv.adr9326 (PMC11838004; doi:10.1126/sciadv.adr9326)
Supplement: Supplementary file 2 — Data S1 [file sciadv.adr9326_data_s1.zip › XYZ_coordinates/ground state/4-i2.xyz]

53
C29H22SO
C       -1.645068000     -1.252264000      2.781225000
C       -0.971087000     -2.242475000      2.065808000
C        0.433056000     -2.237581000      1.957817000
C        1.132459000     -1.253290000      2.664828000
C        1.062486000     -3.265798000      1.089789000
C        0.562700000     -4.637865000      1.330950000
C       -0.817522000     -4.870018000      1.418344000
S       -1.945767000     -3.503505000      1.266882000
C        1.429740000     -5.725545000      1.488272000
C        0.936036000     -7.012336000      1.666489000
C       -0.440775000     -7.230729000      1.704170000
C       -1.320450000     -6.159742000      1.592915000
C        1.866866000     -2.981493000      0.037190000
C        2.309173000     -1.616212000     -0.315490000
C        2.113861000     -3.955022000     -1.105860000
C        1.549119000     -3.331701000     -2.425411000
C        1.689738000     -1.088574000     -1.444532000
C        1.996365000      0.210006000     -1.856403000
C        2.941033000      0.980579000     -1.192088000
C        3.686335000      0.417341000     -0.104873000
C        3.372259000     -0.918300000      0.316587000
C        4.743796000      1.091370000      0.559358000
C        4.165959000     -1.536718000      1.315724000
C        5.196724000     -0.860125000      1.917243000
C        5.473598000      0.471560000      1.546010000
H        1.037949000      0.488421000      3.913439000
H       -1.453977000      0.515855000      3.982865000
H       -2.729585000     -1.276264000      2.843139000
H        2.214984000     -1.260634000      2.655933000
H        2.501416000     -5.548360000      1.460451000
H        1.624565000     -7.844791000      1.777461000
H       -0.832927000     -8.233921000      1.843927000
H       -2.393340000     -6.319980000      1.652875000
H        5.801680000     -1.348113000      2.675960000
H        3.943894000     -2.563225000      1.594837000
H        0.900968000     -4.061699000     -2.921580000
C        0.465393000     -0.266795000      3.382857000
C       -0.926295000     -0.252583000      3.425512000
H        2.382446000     -3.117521000     -3.105794000
H        1.483105000      0.641007000     -2.712366000
H        5.004838000      2.106024000      0.282680000
H        6.283769000      1.008374000      2.031275000
C        3.599015000     -4.303885000     -1.255179000
H        1.558991000     -4.873327000     -0.894520000
H        3.745165000     -4.975724000     -2.108214000
H        3.985606000     -4.797291000     -0.357119000
H        4.192468000     -3.398968000     -1.431841000
C        0.777906000     -2.016996000     -2.192885000
H       -0.128169000     -2.219822000     -1.604305000
H        0.466202000     -1.576461000     -3.144740000
C        3.157852000      2.356391000     -1.661214000
O        2.560403000      2.857490000     -2.606119000
H        3.901395000      2.963260000     -1.113064000
