# Supplementary material for: General strategy for boosting the performance of speed-tunable rotary molecular motors with visible light
Source: Sci Adv. 2025 Feb 19;11(8):eadr9326. doi: 10.1126/sciadv.adr9326 (PMC11838004; doi:10.1126/sciadv.adr9326)
Supplement: Supplementary file 2 — Data S1 [file sciadv.adr9326_data_s1.zip › XYZ_coordinates/ground state/4-i3.xyz]

53
C29H22SO
C        3.020777000      0.091553000      4.689107000
C        3.053897000      0.869804000      3.531000000
C        2.500651000      0.409093000      2.314416000
C        2.011960000     -0.905260000      2.305048000
C        2.463153000      1.383428000      1.184823000
C        3.753985000      2.067243000      0.970958000
C        4.473185000      2.616732000      2.039626000
S        3.803670000      2.480699000      3.674564000
C        4.300345000      2.154692000     -0.315340000
C        5.490709000      2.835102000     -0.537314000
C        6.162419000      3.429299000      0.531713000
C        5.663391000      3.310709000      1.824542000
C        1.344002000      1.746267000      0.492966000
C        0.135214000      0.898358000      0.478751000
C        1.144184000      3.132456000     -0.166679000
C       -0.366044000      3.499427000     -0.112556000
C       -1.044972000      1.458877000      0.960041000
C       -2.191828000      0.674178000      1.077091000
C       -2.214258000     -0.650564000      0.662078000
C       -1.073755000     -1.203799000     -0.005187000
C        0.108400000     -0.396175000     -0.118714000
C       -1.057926000     -2.496666000     -0.589864000
C        1.203845000     -0.882332000     -0.878390000
C        1.168736000     -2.126449000     -1.455881000
C        0.035260000     -2.947739000     -1.290604000
H        1.591293000     -2.696484000      3.402195000
H        2.448031000     -1.784273000      5.561894000
H        3.447751000      0.482469000      5.608634000
H        1.653865000     -1.335978000      1.381949000
H        3.760476000      1.704841000     -1.144286000
H        5.894493000      2.906532000     -1.542930000
H        7.090579000      3.967784000      0.363638000
H        6.198748000      3.746545000      2.663573000
H        2.012873000     -2.478827000     -2.041617000
H        2.079148000     -0.250501000     -0.992142000
H       -0.896019000      3.086206000     -0.978815000
C        1.985937000     -1.685911000      3.455215000
C        2.467959000     -1.181549000      4.658694000
H       -0.464809000      4.588006000     -0.159404000
H       -3.095575000      1.099318000      1.506656000
H       -1.924462000     -3.142809000     -0.512399000
H        0.015881000     -3.937607000     -1.737530000
C        1.926753000      4.285389000      0.484368000
H        1.580053000      5.231287000      0.057020000
H        3.001584000      4.230874000      0.322530000
H        1.747523000      4.312469000      1.565873000
H        1.433520000      3.064032000     -1.225605000
C       -1.030537000      2.943758000      1.160000000
H       -0.449210000      3.235974000      2.045875000
H       -2.047864000      3.326483000      1.285504000
C       -3.440332000     -1.424824000      0.894739000
O       -4.447207000     -0.966325000      1.421410000
H       -3.432330000     -2.484384000      0.581007000
