# Supplementary material for: General strategy for boosting the performance of speed-tunable rotary molecular motors with visible light
Source: Sci Adv. 2025 Feb 19;11(8):eadr9326. doi: 10.1126/sciadv.adr9326 (PMC11838004; doi:10.1126/sciadv.adr9326)
Supplement: Supplementary file 2 — Data S1 [file sciadv.adr9326_data_s1.zip › XYZ_coordinates/ground state/4-m.xyz]

53
C29H22SO
C       -8.387590000      3.001078000     -1.353611000
C       -9.225268000      3.383210000     -0.310759000
C       -8.880042000      3.055567000      0.993322000
C       -7.723954000      2.316490000      1.248377000
C       -6.897114000      1.852113000      0.199889000
C       -7.241444000      2.256699000     -1.097793000
S       -7.361839000      1.967775000      2.958736000
C       -5.592103000      1.975101000      2.869495000
C       -4.975585000      1.478269000      1.714408000
C       -5.769917000      0.953739000      0.585991000
C       -4.836292000      2.413584000      3.956145000
C       -3.447742000      2.388839000      3.878181000
C       -2.817445000      1.955322000      2.711161000
C       -3.577953000      1.510861000      1.637230000
C       -5.548833000     -0.295562000      0.083201000
C       -6.123197000     -0.721478000     -1.208875000
C       -6.965490000     -1.830238000     -1.200191000
C       -4.864181000     -1.438504000      0.871977000
C       -5.747821000     -0.131264000     -2.451780000
C       -6.420768000     -0.530016000     -3.656106000
C       -7.421985000     -1.550656000     -3.570374000
C       -7.629409000     -2.210055000     -2.366424000
C       -4.676850000      0.795753000     -2.536707000
C       -4.310999000      1.347699000     -3.738412000
C       -5.008015000      1.001797000     -4.913550000
C       -6.030448000      0.083823000     -4.874398000
C       -5.007162000     -1.355250000      2.401126000
C       -6.960664000     -2.647100000      0.055754000
C       -5.471454000     -2.795292000      0.416130000
C       -8.230898000     -1.955837000     -4.727474000
O       -9.046517000     -2.869824000     -4.703623000
H       -8.618345000      3.286334000     -2.375922000
H      -10.123993000      3.961726000     -0.503220000
H       -9.496549000      3.388231000      1.823938000
H       -6.600515000      1.995978000     -1.926739000
H       -5.330991000      2.779123000      4.851785000
H       -2.858124000      2.732060000      4.723336000
H       -1.733653000      1.961268000      2.641916000
H       -3.096010000      1.155230000      0.730404000
H       -3.793850000     -1.449207000      0.618764000
H       -8.334907000     -3.037050000     -2.342411000
H       -4.149468000      1.065578000     -1.627237000
H       -3.482549000      2.048579000     -3.785852000
H       -4.722254000      1.447609000     -5.862017000
H       -6.518508000     -0.185710000     -5.803761000
H       -6.059039000     -1.231636000      2.685417000
H       -4.643576000     -2.289830000      2.839288000
H       -4.438692000     -0.543264000      2.850642000
H       -7.433638000     -3.618769000     -0.115256000
H       -7.499274000     -2.150061000      0.874879000
H       -4.945901000     -3.176976000     -0.467146000
H       -5.335889000     -3.527815000      1.217389000
H       -8.094844000     -1.380064000     -5.661133000
