# Supplementary material for: General strategy for boosting the performance of speed-tunable rotary molecular motors with visible light
Source: Sci Adv. 2025 Feb 19;11(8):eadr9326. doi: 10.1126/sciadv.adr9326 (PMC11838004; doi:10.1126/sciadv.adr9326)
Supplement: Supplementary file 2 — Data S1 [file sciadv.adr9326_data_s1.zip › XYZ_coordinates/ground state/4-s.xyz]

53
C29H22SO
C       -6.898673000      2.652115000     -2.278787000
C       -7.594289000      3.721896000     -1.714208000
C       -7.675783000      3.849107000     -0.332506000
C       -7.087358000      2.882410000      0.482849000
C       -6.438318000      1.767551000     -0.068607000
C       -6.319350000      1.691261000     -1.460815000
S       -7.216422000      3.040135000      2.252099000
C       -5.638657000      2.341282000      2.699353000
C       -5.097004000      1.285137000      1.946397000
C       -5.895336000      0.723509000      0.829508000
C       -4.956800000      2.871730000      3.794875000
C       -3.700568000      2.379960000      4.129222000
C       -3.110684000      1.391125000      3.344051000
C       -3.799307000      0.859649000      2.259986000
C       -6.133922000     -0.602507000      0.654974000
C       -6.953734000     -1.143196000     -0.451410000
C       -6.424441000     -2.210580000     -1.176348000
C       -5.472026000     -1.699711000      1.459028000
C       -8.274014000     -0.672157000     -0.753446000
C       -8.942173000     -1.123051000     -1.937906000
C       -8.284729000     -2.100304000     -2.755419000
C       -7.088894000     -2.648953000     -2.329108000
C       -8.963242000      0.197288000      0.125764000
C      -10.222375000      0.658514000     -0.169493000
C      -10.853893000      0.267003000     -1.364986000
C      -10.234352000     -0.613197000     -2.221019000
C       -6.484380000     -2.685861000      2.054715000
C       -5.177989000     -2.947528000     -0.743679000
C       -4.478572000     -2.375089000      0.494596000
C       -8.841823000     -2.563131000     -4.033583000
O       -8.341844000     -3.448537000     -4.717522000
H       -6.808051000      2.568613000     -3.357826000
H       -8.051604000      4.474588000     -2.349837000
H       -8.184631000      4.699212000      0.113350000
H       -5.784636000      0.851974000     -1.896693000
H       -5.400511000      3.681732000      4.367162000
H       -3.169339000      2.796362000      4.980079000
H       -2.109872000      1.036359000      3.571870000
H       -3.321827000      0.108859000      1.638356000
H       -4.909838000     -1.264679000      2.288571000
H       -6.639324000     -3.433139000     -2.934452000
H       -8.487910000      0.485471000      1.057028000
H      -10.734821000      1.318220000      0.525175000
H      -11.847028000      0.638901000     -1.600654000
H      -10.764954000     -0.933161000     -3.110068000
H       -7.081448000     -3.184876000      1.284817000
H       -5.958322000     -3.455911000      2.629342000
H       -7.172872000     -2.166054000      2.729255000
H       -4.474627000     -3.010009000     -1.582801000
H       -5.490570000     -3.983035000     -0.546256000
H       -3.736570000     -1.628933000      0.186513000
H       -3.937649000     -3.174138000      1.016506000
H       -9.759124000     -2.060204000     -4.390426000
