# Supplementary material for: General strategy for boosting the performance of speed-tunable rotary molecular motors with visible light
Source: Sci Adv. 2025 Feb 19;11(8):eadr9326. doi: 10.1126/sciadv.adr9326 (PMC11838004; doi:10.1126/sciadv.adr9326)
Supplement: Supplementary file 2 — Data S1 [file sciadv.adr9326_data_s1.zip › XYZ_coordinates/ground state/4-ts1.xyz]

53
C29H22SO
C        1.716526000     -2.852862000      1.494144000
C        1.905816000     -1.671327000      0.780858000
C        1.283036000     -0.477325000      1.177231000
C        0.520366000     -0.480035000      2.348783000
C        1.495214000      0.740791000      0.359095000
C        2.956567000      0.948088000      0.137685000
C        3.680921000     -0.100645000     -0.460523000
S        2.889390000     -1.680272000     -0.709179000
C        3.694164000      2.031284000      0.628416000
C        5.053447000      2.157745000      0.362625000
C        5.716588000      1.180447000     -0.375478000
C        5.037293000      0.028749000     -0.755162000
C        0.483935000      1.495100000     -0.164831000
C       -0.936902000      1.113479000      0.035305000
C        0.712788000      2.796566000     -0.963189000
C       -0.633138000      3.371357000     -1.425562000
C       -1.868624000      2.135006000      0.255849000
C       -3.125958000      1.826236000      0.779867000
C       -3.534492000      0.520825000      0.999041000
C       -2.728575000     -0.548384000      0.489591000
C       -1.435787000     -0.231754000     -0.042726000
C       -3.181525000     -1.889513000      0.415784000
C       -0.726685000     -1.240160000     -0.733873000
C       -1.212469000     -2.521124000     -0.825814000
C       -2.434382000     -2.857279000     -0.213804000
H       -0.277553000     -1.643808000      3.966439000
H        0.769000000     -3.762489000      3.191223000
H        2.195811000     -3.770269000      1.164097000
H        0.054551000      0.446205000      2.674915000
H        3.201138000      2.769980000      1.245689000
H        5.595951000      3.017832000      0.744126000
H        6.775007000      1.280200000     -0.597763000
H        5.565549000     -0.789955000     -1.235641000
H       -0.654560000     -3.273016000     -1.377243000
H        0.204586000     -0.978387000     -1.224063000
H       -1.123419000      2.703483000     -2.145435000
C        0.329540000     -1.654309000      3.065843000
C        0.916546000     -2.843465000      2.631521000
H       -0.463237000      4.330558000     -1.924581000
H       -3.803302000      2.634498000      1.045817000
H       -4.150891000     -2.159936000      0.818737000
H       -2.809659000     -3.874997000     -0.273373000
C        1.463323000      3.923971000     -0.209901000
H        1.101272000      4.899393000     -0.550572000
H        2.534182000      3.891804000     -0.403734000
H        1.307812000      3.871498000      0.871552000
H        1.304725000      2.520333000     -1.847493000
C       -1.536868000      3.527298000     -0.199411000
H       -1.030724000      4.118394000      0.575661000
H       -2.468177000      4.051044000     -0.440311000
C       -4.804421000      0.290929000      1.694975000
O       -5.561613000      1.186306000      2.053612000
H       -5.064590000     -0.759590000      1.922451000
