# Supplementary material for: General strategy for boosting the performance of speed-tunable rotary molecular motors with visible light
Source: Sci Adv. 2025 Feb 19;11(8):eadr9326. doi: 10.1126/sciadv.adr9326 (PMC11838004; doi:10.1126/sciadv.adr9326)
Supplement: Supplementary file 2 — Data S1 [file sciadv.adr9326_data_s1.zip › XYZ_coordinates/ground state/4-ts2.xyz]

53
C29H22SO
C       -2.076589000      3.190436000     -1.269061000
C       -1.820657000      1.856028000     -0.956652000
C       -1.096403000      1.508134000      0.193967000
C       -0.823119000      2.512751000      1.131505000
C       -0.876505000      0.055292000      0.440344000
C       -2.260069000     -0.491475000      0.634234000
C       -3.125313000     -0.386986000     -0.466075000
S       -2.565321000      0.531704000     -1.902621000
C       -2.754099000     -1.031256000      1.825026000
C       -4.044468000     -1.546375000      1.882131000
C       -4.861445000     -1.518890000      0.751869000
C       -4.410264000     -0.923874000     -0.422420000
C        0.189781000     -0.793871000      0.306790000
C        1.638491000     -0.627049000     -0.089545000
C       -0.136399000     -2.275335000      0.551904000
C        0.116653000     -3.046399000     -0.740011000
C        2.291538000     -1.776550000     -0.577280000
C        3.692185000     -1.847074000     -0.627975000
C        4.515028000     -0.832515000     -0.202120000
C        3.920893000      0.422849000      0.130297000
C        2.486315000      0.542003000      0.097316000
C        4.707990000      1.568457000      0.401943000
C        1.970002000      1.847552000      0.185728000
C        2.755118000      2.953128000      0.417305000
C        4.141482000      2.810015000      0.568262000
H       -0.863235000      4.612754000      1.567611000
H       -1.898060000      5.225423000     -0.610917000
H       -2.617721000      3.441815000     -2.176743000
H       -0.336001000      2.244484000      2.065040000
H       -2.104152000     -1.077172000      2.695155000
H       -4.411550000     -1.977546000      2.808926000
H       -5.866770000     -1.927762000      0.793230000
H       -5.062121000     -0.847022000     -1.288049000
H        2.294721000      3.936779000      0.459164000
H        0.924745000      1.995989000      0.002277000
H       -0.447971000     -2.567371000     -1.550056000
C       -1.105593000      3.841430000      0.842466000
C       -1.690670000      4.185256000     -0.377343000
H       -0.253609000     -4.074275000     -0.646790000
H        4.149461000     -2.779028000     -0.952136000
H        5.787446000      1.481654000      0.440731000
H        4.769033000      3.674387000      0.765236000
H       -1.199112000     -2.364057000      0.759904000
C        0.593245000     -2.857020000      1.769676000
H        0.314229000     -3.909266000      1.897757000
H        0.303294000     -2.314925000      2.676166000
H        1.682503000     -2.802834000      1.683163000
C        1.601859000     -3.038783000     -1.032566000
H        2.090758000     -3.887093000     -0.536467000
H        1.802494000     -3.166861000     -2.104630000
C        5.961199000     -1.092653000     -0.120073000
O        6.493760000     -2.106679000     -0.552164000
H        6.581684000     -0.330572000      0.386311000
