# Supplementary material for: General strategy for boosting the performance of speed-tunable rotary molecular motors with visible light
Source: Sci Adv. 2025 Feb 19;11(8):eadr9326. doi: 10.1126/sciadv.adr9326 (PMC11838004; doi:10.1126/sciadv.adr9326)
Supplement: Supplementary file 2 — Data S1 [file sciadv.adr9326_data_s1.zip › XYZ_coordinates/ground state/4-ts3.xyz]

53
C29H22SO
C        1.694558000     -3.102084000     -1.630745000
C        1.869719000     -1.850020000     -1.023330000
C        0.821970000     -0.906816000     -0.947059000
C       -0.328231000     -1.230361000     -1.704124000
C        0.914557000      0.385555000     -0.233979000
C        2.227692000      0.857423000      0.239344000
C        3.430144000      0.130487000      0.073556000
S        3.510398000     -1.528239000     -0.495132000
C        2.343494000      2.017514000      1.041056000
C        3.555328000      2.518101000      1.476201000
C        4.740471000      1.849699000      1.162699000
C        4.666342000      0.641933000      0.495653000
C       -0.242066000      1.144772000     -0.047378000
C       -1.568863000      0.557423000      0.131654000
C       -0.283929000      2.656715000     -0.236509000
C       -1.131393000      2.861682000     -1.511319000
C       -2.687894000      1.161538000     -0.460673000
C       -3.946415000      0.575251000     -0.328911000
C       -4.162340000     -0.596648000      0.377707000
C       -3.069030000     -1.194204000      1.090611000
C       -1.774998000     -0.583722000      0.999880000
C       -3.223182000     -2.343557000      1.905855000
C       -0.732251000     -1.110665000      1.799744000
C       -0.917379000     -2.221245000      2.588842000
C       -2.169479000     -2.858179000      2.623988000
H       -1.414813000     -2.647588000     -2.877331000
H        0.370996000     -4.397162000     -2.708758000
H        2.520360000     -3.809184000     -1.637025000
H       -1.105145000     -0.486914000     -1.818856000
H        1.446137000      2.520578000      1.364810000
H        3.574668000      3.418053000      2.083524000
H        5.703066000      2.237432000      1.481993000
H        5.568074000      0.061187000      0.317585000
H       -0.098528000     -2.594741000      3.197054000
H        0.231912000     -0.617163000      1.803380000
H       -0.668981000      2.297471000     -2.330316000
C       -0.503779000     -2.454871000     -2.318797000
C        0.499237000     -3.424052000     -2.244342000
H       -1.106791000      3.922273000     -1.791397000
H       -4.793366000      1.023952000     -0.843763000
H       -4.189358000     -2.827226000      1.987210000
H       -2.316167000     -3.739054000      3.242672000
H        0.718874000      3.022473000     -0.471091000
C       -0.861878000      3.454661000      0.939243000
H       -0.938393000      4.514275000      0.671052000
H       -1.860941000      3.099164000      1.208906000
H       -0.242202000      3.377463000      1.838019000
C       -2.570334000      2.406457000     -1.305472000
H       -3.152691000      3.199403000     -0.814902000
H       -3.059463000      2.235720000     -2.272423000
C       -5.507367000     -1.173050000      0.359465000
O       -6.473398000     -0.648562000     -0.189543000
H       -5.644122000     -2.145503000      0.866179000
