# Supplementary material for: General strategy for boosting the performance of speed-tunable rotary molecular motors with visible light
Source: Sci Adv. 2025 Feb 19;11(8):eadr9326. doi: 10.1126/sciadv.adr9326 (PMC11838004; doi:10.1126/sciadv.adr9326)
Supplement: Supplementary file 2 — Data S1 [file sciadv.adr9326_data_s1.zip › XYZ_coordinates/ground state/4-ts4.xyz]

53
C29H22SO
C        2.603483000     -0.899544000      4.610431000
C        2.901054000     -0.066846000      3.520466000
C        1.888000000      0.585754000      2.781332000
C        0.596017000      0.515592000      3.357877000
C        2.132108000      1.383912000      1.564601000
C        3.514874000      1.682473000      1.166389000
C        4.656777000      1.291820000      1.906802000
S        4.615061000      0.190431000      3.267081000
C        3.797676000      2.262556000     -0.092993000
C        5.071416000      2.605702000     -0.498355000
C        6.163320000      2.346947000      0.334686000
C        5.953006000      1.658439000      1.512954000
C        1.026792000      1.854868000      0.829111000
C       -0.166275000      1.034426000      0.688600000
C        0.955403000      3.291934000      0.262003000
C       -0.480279000      3.685122000     -0.129699000
C       -1.437091000      1.632526000      0.744477000
C       -2.584971000      0.850731000      0.749548000
C       -2.542243000     -0.537545000      0.688745000
C       -1.278107000     -1.190746000      0.497671000
C       -0.087103000     -0.392306000      0.452178000
C       -1.160638000     -2.592301000      0.316862000
C        1.136207000     -1.033179000      0.141855000
C        1.213608000     -2.393945000     -0.039273000
C        0.056481000     -3.183867000      0.074056000
H       -0.716135000     -0.305048000      4.828660000
H        1.080106000     -1.694840000      5.889306000
H        3.413983000     -1.409805000      5.124984000
H       -0.195478000      1.124558000      2.944075000
H        2.986716000      2.415595000     -0.787918000
H        5.219337000      3.055319000     -1.475568000
H        7.169678000      2.629630000      0.041160000
H        6.797251000      1.366267000      2.132612000
H        2.165833000     -2.853885000     -0.287475000
H        2.031203000     -0.433328000      0.027374000
H       -0.716660000      3.299209000     -1.129124000
C        0.297516000     -0.287308000      4.439668000
C        1.302234000     -1.045289000      5.048077000
H       -0.537200000      4.778265000     -0.178929000
H       -3.554773000      1.330373000      0.859207000
H       -2.043250000     -3.219981000      0.350214000
H        0.115776000     -4.259929000     -0.063376000
C        1.519405000      4.306426000      1.270194000
H        1.512149000      5.310172000      0.831994000
H        2.545587000      4.069661000      1.561278000
H        0.908523000      4.323923000      2.179873000
H        1.532406000      3.380461000     -0.662729000
C       -1.502590000      3.123233000      0.853217000
H       -1.258080000      3.449332000      1.875582000
H       -2.514952000      3.477280000      0.633715000
C       -3.798535000     -1.270242000      0.822297000
O       -4.902158000     -0.735296000      0.917306000
H       -3.735754000     -2.373399000      0.852564000
