# Supplementary material for: General strategy for boosting the performance of speed-tunable rotary molecular motors with visible light
Source: Sci Adv. 2025 Feb 19;11(8):eadr9326. doi: 10.1126/sciadv.adr9326 (PMC11838004; doi:10.1126/sciadv.adr9326)
Supplement: Supplementary file 2 — Data S1 [file sciadv.adr9326_data_s1.zip › XYZ_coordinates/ground state/4-ts5.xyz]

53
C29H22SO
C       -1.293540000     -3.480163000      0.027099000
C       -1.235727000     -2.116651000     -0.248770000
C       -0.890175000     -1.194574000      0.749201000
C       -0.786317000     -1.641779000      2.070878000
C       -0.832181000      0.236760000      0.373457000
C       -2.215763000      0.584582000     -0.091802000
C       -2.679719000     -0.118694000     -1.216001000
S       -1.686770000     -1.469167000     -1.853192000
C       -3.095115000      1.467906000      0.542762000
C       -4.345656000      1.736819000     -0.002561000
C       -4.745564000      1.111647000     -1.183278000
C       -3.922558000      0.162918000     -1.780521000
C        0.205596000      1.119201000      0.235461000
C        1.691547000      0.923969000      0.124544000
C       -0.211742000      2.556199000     -0.106084000
C        0.595705000      3.528208000      0.747354000
C        2.472095000      2.080771000     -0.071929000
C        3.713003000      2.011142000     -0.723366000
C        4.240899000      0.837247000     -1.206265000
C        3.617217000     -0.391044000     -0.821473000
C        2.398410000     -0.340584000     -0.057707000
C        4.227618000     -1.642793000     -1.075347000
C        2.004565000     -1.541596000      0.563714000
C        2.643219000     -2.742049000      0.342727000
C        3.735917000     -2.806655000     -0.531745000
H       -0.763632000     -3.342051000      3.382813000
H       -1.136731000     -4.982215000      1.552356000
H       -1.533580000     -4.187157000     -0.761972000
H       -0.587516000     -0.919639000      2.858902000
H       -2.787831000      1.955713000      1.464296000
H       -5.009943000      2.436439000      0.496246000
H       -5.718278000      1.327530000     -1.615448000
H       -4.255617000     -0.382446000     -2.658974000
H        2.309798000     -3.629346000      0.873836000
H        1.222845000     -1.510224000      1.297610000
H        0.493324000      3.241483000      1.802043000
C       -0.871093000     -2.999334000      2.357861000
C       -1.084398000     -3.920141000      1.331160000
H        0.196390000      4.543723000      0.643073000
H        4.239307000      2.939364000     -0.933135000
H        5.135426000     -1.688522000     -1.665638000
H        4.231903000     -3.752742000     -0.728575000
C       -0.132309000      2.841069000     -1.612657000
H       -1.251393000      2.686677000      0.177896000
H        0.866664000      2.664531000     -2.022403000
H       -0.406766000      3.883247000     -1.812896000
H       -0.833225000      2.193093000     -2.150408000
C        2.042550000      3.473822000      0.310912000
H        2.205604000      4.135778000     -0.549165000
H        2.719219000      3.833440000      1.098092000
C        5.426393000      0.904178000     -2.073164000
O        6.070691000      1.927523000     -2.267043000
H        5.720557000     -0.027074000     -2.591782000
