# Supplementary material for: General strategy for boosting the performance of speed-tunable rotary molecular motors with visible light
Source: Sci Adv. 2025 Feb 19;11(8):eadr9326. doi: 10.1126/sciadv.adr9326 (PMC11838004; doi:10.1126/sciadv.adr9326)
Supplement: Supplementary file 2 — Data S1 [file sciadv.adr9326_data_s1.zip › XYZ_coordinates/ground state/5-m.xyz]

50
C28H20SO
C      -10.279572000      2.514447000     -0.861984000
C      -10.075277000      3.865319000     -1.155136000
C       -8.806956000      4.409419000     -1.033442000
C       -7.727216000      3.597167000     -0.669435000
C       -7.886040000      2.214913000     -0.466826000
C       -9.205422000      1.717413000     -0.511183000
S       -6.168141000      4.376358000     -0.463665000
C       -5.283331000      3.184684000      0.494601000
C       -5.607894000      1.806137000      0.553715000
C       -6.802179000      1.282894000     -0.127236000
C       -4.123748000      3.693066000      1.094834000
C       -3.234431000      2.851809000      1.738701000
C       -3.490441000      1.480373000      1.750601000
C       -4.639214000      0.980266000      1.165155000
C       -6.962667000     -0.040055000     -0.530109000
C       -6.546218000     -1.276584000      0.094754000
C       -6.397868000     -2.274292000     -0.875977000
C       -6.678103000     -1.701553000     -2.229963000
C       -7.529333000     -0.439170000     -1.910126000
C       -6.513207000     -1.630066000      1.482366000
C       -6.139855000     -2.969153000      1.842216000
C       -5.867393000     -3.924913000      0.802737000
C       -6.041940000     -3.568358000     -0.534433000
C       -6.892124000     -0.721366000      2.496866000
C       -6.860954000     -1.083054000      3.821935000
C       -6.443637000     -2.377254000      4.185499000
C       -6.103678000     -3.298168000      3.222054000
C       -7.440790000      0.593717000     -3.026360000
C       -5.421724000     -5.288630000      1.092065000
O       -5.246296000     -6.148825000      0.232517000
H      -11.279643000      2.092528000     -0.891348000
H      -10.909550000      4.501734000     -1.435089000
H       -8.647389000      5.471450000     -1.200346000
H       -9.370564000      0.676572000     -0.251762000
H       -3.922692000      4.759859000      1.039823000
H       -2.343083000      3.257885000      2.207159000
H       -2.786289000      0.793601000      2.210965000
H       -4.781347000     -0.089449000      1.168936000
H       -7.189475000     -2.399164000     -2.900309000
H       -5.741001000     -1.390655000     -2.715316000
H       -8.569895000     -0.783131000     -1.809394000
H       -5.878325000     -4.322894000     -1.299584000
H       -7.223369000      0.272518000      2.212990000
H       -7.166538000     -0.375582000      4.587292000
H       -6.412319000     -2.660601000      5.233749000
H       -5.825175000     -4.296141000      3.539001000
H       -7.643812000      0.104163000     -3.985499000
H       -8.159066000      1.408254000     -2.911061000
H       -6.434657000      1.026806000     -3.068909000
H       -5.222198000     -5.539973000      2.149302000
