# Supplementary material for: General strategy for boosting the performance of speed-tunable rotary molecular motors with visible light
Source: Sci Adv. 2025 Feb 19;11(8):eadr9326. doi: 10.1126/sciadv.adr9326 (PMC11838004; doi:10.1126/sciadv.adr9326)
Supplement: Supplementary file 2 — Data S1 [file sciadv.adr9326_data_s1.zip › XYZ_coordinates/ground state/5-s.xyz]

50
C28H20SO
C      -10.039415000      3.333580000     -1.254687000
C       -9.448164000      4.553354000     -1.580814000
C       -8.073742000      4.712885000     -1.452303000
C       -7.287503000      3.635037000     -1.044018000
C       -7.854833000      2.370799000     -0.805526000
C       -9.250236000      2.259788000     -0.861358000
S       -5.539809000      3.893167000     -0.797406000
C       -5.305051000      2.802214000      0.591039000
C       -6.020443000      1.596463000      0.647151000
C       -6.951033000      1.251107000     -0.446575000
C       -4.380727000      3.134266000      1.581425000
C       -4.190840000      2.273822000      2.657438000
C       -4.938309000      1.100279000      2.757676000
C       -5.848573000      0.769791000      1.762360000
C       -6.963965000      0.047041000     -1.073371000
C       -6.095341000     -1.118874000     -0.838623000
C       -6.831758000     -2.270470000     -1.109035000
C       -8.179810000     -1.918884000     -1.675628000
C       -7.999163000     -0.435638000     -2.084872000
C       -4.711698000     -1.219677000     -0.515100000
C       -4.171508000     -2.518477000     -0.221642000
C       -5.019108000     -3.671943000     -0.352948000
C       -6.310518000     -3.533238000     -0.847101000
C       -3.839315000     -0.107606000     -0.567329000
C       -2.507263000     -0.235915000     -0.260480000
C       -1.990951000     -1.490718000      0.115950000
C       -2.797173000     -2.605057000      0.118878000
C       -7.453394000     -0.305557000     -3.512956000
C       -4.561847000     -5.022445000     -0.000673000
O       -5.221086000     -6.038013000     -0.191953000
H      -11.118695000      3.220721000     -1.297464000
H      -10.059833000      5.394230000     -1.894308000
H       -7.611910000      5.677742000     -1.642322000
H       -9.720338000      1.324306000     -0.575384000
H       -3.825642000      4.065981000      1.516119000
H       -3.474799000      2.534775000      3.431292000
H       -4.808696000      0.442336000      3.611923000
H       -6.426472000     -0.148060000      1.827375000
H       -8.961902000     -2.013257000     -0.909677000
H       -8.456859000     -2.562831000     -2.517592000
H       -8.940103000      0.107408000     -2.019772000
H       -6.909752000     -4.426728000     -1.002315000
H       -4.233090000      0.851005000     -0.883114000
H       -1.850021000      0.627002000     -0.319017000
H       -0.939653000     -1.587911000      0.371774000
H       -2.351738000     -3.563788000      0.356661000
H       -8.180773000     -0.694248000     -4.233489000
H       -7.252113000      0.743677000     -3.753325000
H       -6.519838000     -0.868771000     -3.625950000
H       -3.571038000     -5.107091000      0.481549000
