# Supplementary material for: General strategy for boosting the performance of speed-tunable rotary molecular motors with visible light
Source: Sci Adv. 2025 Feb 19;11(8):eadr9326. doi: 10.1126/sciadv.adr9326 (PMC11838004; doi:10.1126/sciadv.adr9326)
Supplement: Supplementary file 2 — Data S1 [file sciadv.adr9326_data_s1.zip › XYZ_coordinates/ground state/5-ts-thi.xyz]

50
C28H20SO
C       -9.697960000      3.613472000     -1.418512000
C       -8.779135000      4.366216000     -2.149283000
C       -7.414939000      4.099361000     -2.054876000
C       -6.979904000      3.057426000     -1.240979000
C       -7.901220000      2.252541000     -0.551498000
C       -9.259455000      2.562904000     -0.618171000
S       -5.240093000      2.664662000     -1.110272000
C       -5.244646000      2.297167000      0.639464000
C       -6.358011000      1.633215000      1.187924000
C       -7.352296000      1.103724000      0.208122000
C       -4.231694000      2.805284000      1.451914000
C       -4.369758000      2.747177000      2.833900000
C       -5.551582000      2.260473000      3.389645000
C       -6.539980000      1.726676000      2.571473000
C       -7.549844000     -0.173222000     -0.226849000
C       -6.891561000     -1.422624000      0.201204000
C       -6.969828000     -2.358016000     -0.828949000
C       -7.978617000     -1.969962000     -1.854623000
C       -8.336037000     -0.497906000     -1.528870000
C       -6.219091000     -1.813624000      1.404562000
C       -5.333418000     -2.947444000      1.370233000
C       -5.264012000     -3.739370000      0.175129000
C       -6.150962000     -3.484222000     -0.859375000
C       -6.512399000     -1.234799000      2.654202000
C       -5.870717000     -1.631150000      3.803444000
C       -4.894199000     -2.640126000      3.744763000
C       -4.651247000     -3.299419000      2.560958000
C       -8.007332000      0.349598000     -2.769919000
C       -4.302163000     -4.836635000      0.012682000
O       -4.313080000     -5.620061000     -0.929710000
H      -10.758114000      3.841792000     -1.478649000
H       -9.120897000      5.182438000     -2.779123000
H       -6.696615000      4.703471000     -2.601977000
H       -9.969430000      1.953286000     -0.065731000
H       -3.370726000      3.292470000      1.003152000
H       -3.586992000      3.149067000      3.470611000
H       -5.708317000      2.301091000      4.463543000
H       -7.471575000      1.389575000      3.012505000
H       -8.850389000     -2.632619000     -1.780745000
H       -7.586939000     -2.075575000     -2.872055000
H       -9.409237000     -0.412066000     -1.318143000
H       -6.160832000     -4.147237000     -1.720671000
H       -7.315915000     -0.516964000      2.700063000
H       -6.133805000     -1.180410000      4.756204000
H       -4.371096000     -2.943592000      4.647141000
H       -3.963364000     -4.137008000      2.567371000
H       -8.448037000     -0.139105000     -3.645240000
H       -8.398203000      1.364521000     -2.732405000
H       -6.922562000      0.398268000     -2.921012000
H       -3.513813000     -4.928398000      0.782774000
